# Supplementary material for: Size- and Voltage-Dependent Electron Transport of C2N-Rings-Based Molecular Chains
Source: Molecules. 2023 Dec 7;28(24):7994. doi: 10.3390/molecules28247994 (PMC10745836; doi:10.3390/molecules28247994)
Supplement: Supplementary file 1 [file molecules-28-07994-s001.zip]

Archive with 9 entries (9 files):
- SP-1.bmp
- SP-2.tif
- SP-3.tif
- SP-4.tif
- SP-5.tif
- SP-6.tif
- SP-7.tif
- SP-8.tif
- Supporting Information-12-7.pdf
